# Supplementary material for: Rac1 Promotes Cell Motility by Controlling Cell Mechanics in Human Glioblastoma
Source: Cancers (Basel). 2020 Jun 23;12(6):1667. doi: 10.3390/cancers12061667 (PMC7352963; doi:10.3390/cancers12061667)
Supplement: Supplementary file 1 [file cancers-12-01667-s001.zip]

Archive with 11 entries (10 files):
- cancers-826616.Supplementary materials.pdf
- Videos/
- Videos/Video S1.avi
- Videos/Video S2.avi
- Videos/Video S3.avi
- Videos/Video S4.avi
- Videos/Video S5.avi
- Videos/Video S6.avi
- Videos/Video S7.avi
- Videos/Video S8.avi
- Videos/Video S9.avi
